# Supplementary material for: Holistic View on the Structure of Immune Response: Petri Net Model
Source: Biomedicines. 2023 Feb 4;11(2):452. doi: 10.3390/biomedicines11020452 (PMC9953182; doi:10.3390/biomedicines11020452)
Supplement: Supplementary file 1 [file biomedicines-11-00452-s001.zip]

Archive with 3 entries (3 files):
- Data S1.xml
- Data S2.xml
- Data S3.xlsx
