# Supplementary material for: Holistic View on the Structure of Immune Response: Petri Net Model
Source: Biomedicines. 2023 Feb 4;11(2):452. doi: 10.3390/biomedicines11020452 (PMC9953182; doi:10.3390/biomedicines11020452)
Supplement: Supplementary file 1 [file biomedicines-11-00452-s001.zip › Data S1.xml]

<?xml version='1.0' encoding='UTF-8' standalone='no'?>
<!-- Created by MonaLisa version MonaLisa R5 1.0.0  on 2022-07-22 at 10:08:39 MESZ with JSBML version 1.4. -->
<sbml xmlns="http://www.sbml.org/sbml/level3/version1/core" layout:required="false" level="3" version="1" xmlns:layout="http://www.sbml.org/sbml/level3/version1/layout/version1">
  <model id="MonaLisaExport">
    <layout:listOfLayouts xmlns:layout="http://www.sbml.org/sbml/level3/version1/layout/version1" xmlns:xsi="http://www.w3.org/2001/XMLSchema-instance">
      <layout:layout>
        <layout:listOfSpeciesGlyphs>
          <layout:speciesGlyph layout:id="SGP3" layout:species="P3">
            <layout:boundingBox>
              <layout:position layout:x="-1431" layout:y="301" layout:z="0"/>
            </layout:boundingBox>
          </layout:speciesGlyph>
          <layout:speciesGlyph layout:id="SGP4" layout:species="P4">
            <layout:boundingBox>
              <layout:position layout:x="-445" layout:y="773" layout:z="0"/>
            </layout:boundingBox>
          </layout:speciesGlyph>
          <layout:speciesGlyph layout:id="SGP7" layout:species="P7">
            <layout:boundingBox>
              <layout:position layout:x="-447.3579559326172" layout:y="500" layout:z="0"/>
            </layout:boundingBox>
          </layout:speciesGlyph>
          <layout:speciesGlyph layout:id="SGP8" layout:species="P8">
            <layout:boundingBox>
              <layout:position layout:x="-1129" layout:y="304.79754638671875" layout:z="0"/>
            </layout:boundingBox>
          </layout:speciesGlyph>
          <layout:speciesGlyph layout:id="SGP137" layout:species="P137">
            <layout:boundingBox>
              <layout:position layout:x="-1815" layout:y="1056" layout:z="0"/>
            </layout:boundingBox>
          </layout:speciesGlyph>
          <layout:speciesGlyph layout:id="SGP10" layout:species="P10">
            <layout:boundingBox>
              <layout:position layout:x="360" layout:y="500" layout:z="0"/>
            </layout:boundingBox>
          </layout:speciesGlyph>
          <layout:speciesGlyph layout:id="SGP142" layout:species="P142">
            <layout:boundingBox>
              <layout:position layout:x="-1815" layout:y="1447" layout:z="0"/>
            </layout:boundingBox>
          </layout:speciesGlyph>
          <layout:speciesGlyph layout:id="SGP17" layout:species="P17">
            <layout:boundingBox>
              <layout:position layout:x="880" layout:y="-874" layout:z="0"/>
            </layout:boundingBox>
          </layout:speciesGlyph>
          <layout:speciesGlyph layout:id="SGP21" layout:species="P21">
            <layout:boundingBox>
              <layout:position layout:x="356.2025146484375" layout:y="929.2025146484375" layout:z="0"/>
            </layout:boundingBox>
          </layout:speciesGlyph>
          <layout:speciesGlyph layout:id="SGP22" layout:species="P22">
            <layout:boundingBox>
              <layout:position layout:x="360" layout:y="762" layout:z="0"/>
            </layout:boundingBox>
          </layout:speciesGlyph>
          <layout:speciesGlyph layout:id="SGP152" layout:species="P152">
            <layout:boundingBox>
              <layout:position layout:x="1547" layout:y="933" layout:z="0"/>
            </layout:boundingBox>
          </layout:speciesGlyph>
          <layout:speciesGlyph layout:id="SGP154" layout:species="P154">
            <layout:boundingBox>
              <layout:position layout:x="1183" layout:y="500" layout:z="0"/>
            </layout:boundingBox>
          </layout:speciesGlyph>
          <layout:speciesGlyph layout:id="SGP29" layout:species="P29">
            <layout:boundingBox>
              <layout:position layout:x="-445.77154541015625" layout:y="-52.708465576171875" layout:z="0"/>
            </layout:boundingBox>
          </layout:speciesGlyph>
          <layout:speciesGlyph layout:id="SGP157" layout:species="P157">
            <layout:boundingBox>
              <layout:position layout:x="1183" layout:y="933" layout:z="0"/>
            </layout:boundingBox>
          </layout:speciesGlyph>
          <layout:speciesGlyph layout:id="SGP158" layout:species="P158">
            <layout:boundingBox>
              <layout:position layout:x="1346.79736328125" layout:y="1447.3492431640625" layout:z="0"/>
            </layout:boundingBox>
          </layout:speciesGlyph>
          <layout:speciesGlyph layout:id="SGP164" layout:species="P164">
            <layout:boundingBox>
              <layout:position layout:x="2210" layout:y="1454" layout:z="0"/>
            </layout:boundingBox>
          </layout:speciesGlyph>
          <layout:speciesGlyph layout:id="SGP38" layout:species="P38">
            <layout:boundingBox>
              <layout:position layout:x="475" layout:y="-243" layout:z="0"/>
            </layout:boundingBox>
          </layout:speciesGlyph>
          <layout:speciesGlyph layout:id="SGP41" layout:species="P41">
            <layout:boundingBox>
              <layout:position layout:x="-827.3545532226562" layout:y="126.48175048828125" layout:z="0"/>
            </layout:boundingBox>
          </layout:speciesGlyph>
          <layout:speciesGlyph layout:id="SGP171" layout:species="P171">
            <layout:boundingBox>
              <layout:position layout:x="2060" layout:y="500" layout:z="0"/>
            </layout:boundingBox>
          </layout:speciesGlyph>
          <layout:speciesGlyph layout:id="SGP174" layout:species="P174">
            <layout:boundingBox>
              <layout:position layout:x="2097" layout:y="944" layout:z="0"/>
            </layout:boundingBox>
          </layout:speciesGlyph>
          <layout:speciesGlyph layout:id="SGP47" layout:species="P47">
            <layout:boundingBox>
              <layout:position layout:x="-462.15626525878906" layout:y="-874.7159118652344" layout:z="0"/>
            </layout:boundingBox>
          </layout:speciesGlyph>
          <layout:speciesGlyph layout:id="SGP175" layout:species="P175">
            <layout:boundingBox>
              <layout:position layout:x="1979" layout:y="1109" layout:z="0"/>
            </layout:boundingBox>
          </layout:speciesGlyph>
          <layout:speciesGlyph layout:id="SGP177" layout:species="P177">
            <layout:boundingBox>
              <layout:position layout:x="-1423" layout:y="-879" layout:z="0"/>
            </layout:boundingBox>
          </layout:speciesGlyph>
          <layout:speciesGlyph layout:id="SGP179" layout:species="P179">
            <layout:boundingBox>
              <layout:position layout:x="-1625" layout:y="-1074" layout:z="0"/>
            </layout:boundingBox>
          </layout:speciesGlyph>
          <layout:speciesGlyph layout:id="SGP53" layout:species="P53">
            <layout:boundingBox>
              <layout:position layout:x="-1817.8530883789062" layout:y="-1878.8446044921875" layout:z="0"/>
            </layout:boundingBox>
          </layout:speciesGlyph>
          <layout:speciesGlyph layout:id="SGP56" layout:species="P56">
            <layout:boundingBox>
              <layout:position layout:x="-679" layout:y="-1869" layout:z="0"/>
            </layout:boundingBox>
          </layout:speciesGlyph>
          <layout:speciesGlyph layout:id="SGP184" layout:species="P184">
            <layout:boundingBox>
              <layout:position layout:x="709" layout:y="1667" layout:z="0"/>
            </layout:boundingBox>
          </layout:speciesGlyph>
          <layout:speciesGlyph layout:id="SGP58" layout:species="P58">
            <layout:boundingBox>
              <layout:position layout:x="-915" layout:y="-625" layout:z="0"/>
            </layout:boundingBox>
          </layout:speciesGlyph>
          <layout:speciesGlyph layout:id="SGP60" layout:species="P60">
            <layout:boundingBox>
              <layout:position layout:x="-915" layout:y="-243" layout:z="0"/>
            </layout:boundingBox>
          </layout:speciesGlyph>
          <layout:speciesGlyph layout:id="SGP62" layout:species="P62">
            <layout:boundingBox>
              <layout:position layout:x="-915" layout:y="126" layout:z="0"/>
            </layout:boundingBox>
          </layout:speciesGlyph>
          <layout:speciesGlyph layout:id="SGP64" layout:species="P64">
            <layout:boundingBox>
              <layout:position layout:x="-915" layout:y="411" layout:z="0"/>
            </layout:boundingBox>
          </layout:speciesGlyph>
          <layout:speciesGlyph layout:id="SGP66" layout:species="P66">
            <layout:boundingBox>
              <layout:position layout:x="-915" layout:y="633" layout:z="0"/>
            </layout:boundingBox>
          </layout:speciesGlyph>
          <layout:speciesGlyph layout:id="SGP68" layout:species="P68">
            <layout:boundingBox>
              <layout:position layout:x="-915" layout:y="933" layout:z="0"/>
            </layout:boundingBox>
          </layout:speciesGlyph>
          <layout:speciesGlyph layout:id="SGP72" layout:species="P72">
            <layout:boundingBox>
              <layout:position layout:x="362.8531494140625" layout:y="1058.85302734375" layout:z="0"/>
            </layout:boundingBox>
          </layout:speciesGlyph>
          <layout:speciesGlyph layout:id="SGP74" layout:species="P74">
            <layout:boundingBox>
              <layout:position layout:x="877" layout:y="933" layout:z="0"/>
            </layout:boundingBox>
          </layout:speciesGlyph>
          <layout:speciesGlyph layout:id="SGP78" layout:species="P78">
            <layout:boundingBox>
              <layout:position layout:x="-918.4955139160156" layout:y="1064.539306640625" layout:z="0"/>
            </layout:boundingBox>
          </layout:speciesGlyph>
          <layout:speciesGlyph layout:id="SGP86" layout:species="P86">
            <layout:boundingBox>
              <layout:position layout:x="1779" layout:y="1454" layout:z="0"/>
            </layout:boundingBox>
          </layout:speciesGlyph>
          <layout:speciesGlyph layout:id="SGP91" layout:species="P91">
            <layout:boundingBox>
              <layout:position layout:x="-32" layout:y="1667" layout:z="0"/>
            </layout:boundingBox>
          </layout:speciesGlyph>
          <layout:speciesGlyph layout:id="SGP93" layout:species="P93">
            <layout:boundingBox>
              <layout:position layout:x="-1424" layout:y="1667" layout:z="0"/>
            </layout:boundingBox>
          </layout:speciesGlyph>
          <layout:speciesGlyph layout:id="SGP95" layout:species="P95">
            <layout:boundingBox>
              <layout:position layout:x="-1421" layout:y="1059.138427734375" layout:z="0"/>
            </layout:boundingBox>
          </layout:speciesGlyph>
          <layout:speciesGlyph layout:id="SGP97" layout:species="P97">
            <layout:boundingBox>
              <layout:position layout:x="-1637.5604248046875" layout:y="312.39251708984375" layout:z="0"/>
            </layout:boundingBox>
          </layout:speciesGlyph>
          <layout:speciesGlyph layout:id="SGP101" layout:species="P101">
            <layout:boundingBox>
              <layout:position layout:x="-1644.706298828125" layout:y="-243" layout:z="0"/>
            </layout:boundingBox>
          </layout:speciesGlyph>
          <layout:speciesGlyph layout:id="SGP104" layout:species="P104">
            <layout:boundingBox>
              <layout:position layout:x="-1815" layout:y="-879" layout:z="0"/>
            </layout:boundingBox>
          </layout:speciesGlyph>
          <layout:speciesGlyph layout:id="SGP106" layout:species="P106">
            <layout:boundingBox>
              <layout:position layout:x="-2055.1876220703125" layout:y="-625.1591186523438" layout:z="0"/>
            </layout:boundingBox>
          </layout:speciesGlyph>
          <layout:speciesGlyph layout:id="SGP109" layout:species="P109">
            <layout:boundingBox>
              <layout:position layout:x="-1625.4815673828125" layout:y="-1404.82275390625" layout:z="0"/>
            </layout:boundingBox>
          </layout:speciesGlyph>
          <layout:speciesGlyph layout:id="SGP112" layout:species="P112">
            <layout:boundingBox>
              <layout:position layout:x="-1129" layout:y="-858" layout:z="0"/>
            </layout:boundingBox>
          </layout:speciesGlyph>
          <layout:speciesGlyph layout:id="SGP115" layout:species="P115">
            <layout:boundingBox>
              <layout:position layout:x="-1129" layout:y="-1409" layout:z="0"/>
            </layout:boundingBox>
          </layout:speciesGlyph>
          <layout:speciesGlyph layout:id="SGP118" layout:species="P118">
            <layout:boundingBox>
              <layout:position layout:x="-789" layout:y="-1543" layout:z="0"/>
            </layout:boundingBox>
          </layout:speciesGlyph>
          <layout:speciesGlyph layout:id="SGP125" layout:species="P125">
            <layout:boundingBox>
              <layout:position layout:x="-960.6304931640625" layout:y="-1543" layout:z="0"/>
            </layout:boundingBox>
          </layout:speciesGlyph>
        </layout:listOfSpeciesGlyphs>
        <layout:listOfReactionGlyphs>
          <layout:reactionGlyph layout:id="RGT129" layout:reaction="T129">
            <layout:boundingBox>
              <layout:position layout:x="-789" layout:y="-1683" layout:z="0"/>
            </layout:boundingBox>
          </layout:reactionGlyph>
          <layout:reactionGlyph layout:id="RGT130" layout:reaction="T130">
            <layout:boundingBox>
              <layout:position layout:x="-960.6304931640625" layout:y="-1683" layout:z="0"/>
            </layout:boundingBox>
          </layout:reactionGlyph>
          <layout:reactionGlyph layout:id="RGT5" layout:reaction="T5">
            <layout:boundingBox>
              <layout:position layout:x="-347" layout:y="630" layout:z="0"/>
            </layout:boundingBox>
          </layout:reactionGlyph>
          <layout:reactionGlyph layout:id="RGT6" layout:reaction="T6">
            <layout:boundingBox>
              <layout:position layout:x="-1281" layout:y="221" layout:z="0"/>
            </layout:boundingBox>
          </layout:reactionGlyph>
          <layout:reactionGlyph layout:id="RGT134" layout:reaction="T134">
            <layout:boundingBox>
              <layout:position layout:x="-1423" layout:y="-625" layout:z="0"/>
            </layout:boundingBox>
          </layout:reactionGlyph>
          <layout:reactionGlyph layout:id="RGT135" layout:reaction="T135">
            <layout:boundingBox>
              <layout:position layout:x="-1639" layout:y="1056" layout:z="0"/>
            </layout:boundingBox>
          </layout:reactionGlyph>
          <layout:reactionGlyph layout:id="RGT9" layout:reaction="T9">
            <layout:boundingBox>
              <layout:position layout:x="-32" layout:y="536" layout:z="0"/>
            </layout:boundingBox>
          </layout:reactionGlyph>
          <layout:reactionGlyph layout:id="RGT11" layout:reaction="T11">
            <layout:boundingBox>
              <layout:position layout:x="-1281" layout:y="382" layout:z="0"/>
            </layout:boundingBox>
          </layout:reactionGlyph>
          <layout:reactionGlyph layout:id="RGT139" layout:reaction="T139">
            <layout:boundingBox>
              <layout:position layout:x="-1761.797607421875" layout:y="1264.760009765625" layout:z="0"/>
            </layout:boundingBox>
          </layout:reactionGlyph>
          <layout:reactionGlyph layout:id="RGT12" layout:reaction="T12">
            <layout:boundingBox>
              <layout:position layout:x="-32" layout:y="456" layout:z="0"/>
            </layout:boundingBox>
          </layout:reactionGlyph>
          <layout:reactionGlyph layout:id="RGT140" layout:reaction="T140">
            <layout:boundingBox>
              <layout:position layout:x="-1887.797607421875" layout:y="1264.760009765625" layout:z="0"/>
            </layout:boundingBox>
          </layout:reactionGlyph>
          <layout:reactionGlyph layout:id="RGT13" layout:reaction="T13">
            <layout:boundingBox>
              <layout:position layout:x="-445" layout:y="633" layout:z="0"/>
            </layout:boundingBox>
          </layout:reactionGlyph>
          <layout:reactionGlyph layout:id="RGT141" layout:reaction="T141">
            <layout:boundingBox>
              <layout:position layout:x="-1826.41259765625" layout:y="764.853271484375" layout:z="0"/>
            </layout:boundingBox>
          </layout:reactionGlyph>
          <layout:reactionGlyph layout:id="RGT147" layout:reaction="T147">
            <layout:boundingBox>
              <layout:position layout:x="-1333.8922424316406" layout:y="-1808.6043701171875" layout:z="0"/>
            </layout:boundingBox>
          </layout:reactionGlyph>
          <layout:reactionGlyph layout:id="RGT148" layout:reaction="T148">
            <layout:boundingBox>
              <layout:position layout:x="-221" layout:y="773" layout:z="0"/>
            </layout:boundingBox>
          </layout:reactionGlyph>
          <layout:reactionGlyph layout:id="RGT23" layout:reaction="T23">
            <layout:boundingBox>
              <layout:position layout:x="507.15399169921875" layout:y="759.8564453125" layout:z="0"/>
            </layout:boundingBox>
          </layout:reactionGlyph>
          <layout:reactionGlyph layout:id="RGT24" layout:reaction="T24">
            <layout:boundingBox>
              <layout:position layout:x="204.83560180664062" layout:y="759.8564453125" layout:z="0"/>
            </layout:boundingBox>
          </layout:reactionGlyph>
          <layout:reactionGlyph layout:id="RGT153" layout:reaction="T153">
            <layout:boundingBox>
              <layout:position layout:x="1343" layout:y="-243" layout:z="0"/>
            </layout:boundingBox>
          </layout:reactionGlyph>
          <layout:reactionGlyph layout:id="RGT155" layout:reaction="T155">
            <layout:boundingBox>
              <layout:position layout:x="1023" layout:y="933" layout:z="0"/>
            </layout:boundingBox>
          </layout:reactionGlyph>
          <layout:reactionGlyph layout:id="RGT156" layout:reaction="T156">
            <layout:boundingBox>
              <layout:position layout:x="1343" layout:y="933" layout:z="0"/>
            </layout:boundingBox>
          </layout:reactionGlyph>
          <layout:reactionGlyph layout:id="RGT159" layout:reaction="T159">
            <layout:boundingBox>
              <layout:position layout:x="1023" layout:y="-243" layout:z="0"/>
            </layout:boundingBox>
          </layout:reactionGlyph>
          <layout:reactionGlyph layout:id="RGT160" layout:reaction="T160">
            <layout:boundingBox>
              <layout:position layout:x="1547" layout:y="1264" layout:z="0"/>
            </layout:boundingBox>
          </layout:reactionGlyph>
          <layout:reactionGlyph layout:id="RGT162" layout:reaction="T162">
            <layout:boundingBox>
              <layout:position layout:x="1979" layout:y="1377" layout:z="0"/>
            </layout:boundingBox>
          </layout:reactionGlyph>
          <layout:reactionGlyph layout:id="RGT35" layout:reaction="T35">
            <layout:boundingBox>
              <layout:position layout:x="267" layout:y="-243" layout:z="0"/>
            </layout:boundingBox>
          </layout:reactionGlyph>
          <layout:reactionGlyph layout:id="RGT163" layout:reaction="T163">
            <layout:boundingBox>
              <layout:position layout:x="1979" layout:y="1538" layout:z="0"/>
            </layout:boundingBox>
          </layout:reactionGlyph>
          <layout:reactionGlyph layout:id="RGT36" layout:reaction="T36">
            <layout:boundingBox>
              <layout:position layout:x="711" layout:y="-243" layout:z="0"/>
            </layout:boundingBox>
          </layout:reactionGlyph>
          <layout:reactionGlyph layout:id="RGT166" layout:reaction="T166">
            <layout:boundingBox>
              <layout:position layout:x="-2058.0407104492188" layout:y="-1875.54736328125" layout:z="0"/>
            </layout:boundingBox>
          </layout:reactionGlyph>
          <layout:reactionGlyph layout:id="RGT168" layout:reaction="T168">
            <layout:boundingBox>
              <layout:position layout:x="-608" layout:y="773" layout:z="0"/>
            </layout:boundingBox>
          </layout:reactionGlyph>
          <layout:reactionGlyph layout:id="RGT169" layout:reaction="T169">
            <layout:boundingBox>
              <layout:position layout:x="2210" layout:y="-243" layout:z="0"/>
            </layout:boundingBox>
          </layout:reactionGlyph>
          <layout:reactionGlyph layout:id="RGT170" layout:reaction="T170">
            <layout:boundingBox>
              <layout:position layout:x="1934" layout:y="-243" layout:z="0"/>
            </layout:boundingBox>
          </layout:reactionGlyph>
          <layout:reactionGlyph layout:id="RGT172" layout:reaction="T172">
            <layout:boundingBox>
              <layout:position layout:x="2210" layout:y="944" layout:z="0"/>
            </layout:boundingBox>
          </layout:reactionGlyph>
          <layout:reactionGlyph layout:id="RGT173" layout:reaction="T173">
            <layout:boundingBox>
              <layout:position layout:x="1979" layout:y="944" layout:z="0"/>
            </layout:boundingBox>
          </layout:reactionGlyph>
          <layout:reactionGlyph layout:id="RGT48" layout:reaction="T48">
            <layout:boundingBox>
              <layout:position layout:x="-444" layout:y="-243" layout:z="0"/>
            </layout:boundingBox>
          </layout:reactionGlyph>
          <layout:reactionGlyph layout:id="RGT176" layout:reaction="T176">
            <layout:boundingBox>
              <layout:position layout:x="1979" layout:y="1264" layout:z="0"/>
            </layout:boundingBox>
          </layout:reactionGlyph>
          <layout:reactionGlyph layout:id="RGT49" layout:reaction="T49">
            <layout:boundingBox>
              <layout:position layout:x="-342" layout:y="-243" layout:z="0"/>
            </layout:boundingBox>
          </layout:reactionGlyph>
          <layout:reactionGlyph layout:id="RGT50" layout:reaction="T50">
            <layout:boundingBox>
              <layout:position layout:x="-32" layout:y="-870" layout:z="0"/>
            </layout:boundingBox>
          </layout:reactionGlyph>
          <layout:reactionGlyph layout:id="RGT178" layout:reaction="T178">
            <layout:boundingBox>
              <layout:position layout:x="-1423" layout:y="-1074" layout:z="0"/>
            </layout:boundingBox>
          </layout:reactionGlyph>
          <layout:reactionGlyph layout:id="RGT51" layout:reaction="T51">
            <layout:boundingBox>
              <layout:position layout:x="-32" layout:y="-740" layout:z="0"/>
            </layout:boundingBox>
          </layout:reactionGlyph>
          <layout:reactionGlyph layout:id="RGT180" layout:reaction="T180">
            <layout:boundingBox>
              <layout:position layout:x="-1625" layout:y="-866" layout:z="0"/>
            </layout:boundingBox>
          </layout:reactionGlyph>
          <layout:reactionGlyph layout:id="RGT55" layout:reaction="T55">
            <layout:boundingBox>
              <layout:position layout:x="-1333.8922424316406" layout:y="-1875.6043701171875" layout:z="0"/>
            </layout:boundingBox>
          </layout:reactionGlyph>
          <layout:reactionGlyph layout:id="RGT57" layout:reaction="T57">
            <layout:boundingBox>
              <layout:position layout:x="-672" layout:y="-1280" layout:z="0"/>
            </layout:boundingBox>
          </layout:reactionGlyph>
          <layout:reactionGlyph layout:id="RGT186" layout:reaction="T186">
            <layout:boundingBox>
              <layout:position layout:x="1023" layout:y="1453" layout:z="0"/>
            </layout:boundingBox>
          </layout:reactionGlyph>
          <layout:reactionGlyph layout:id="RGT59" layout:reaction="T59">
            <layout:boundingBox>
              <layout:position layout:x="-918.7974853515625" layout:y="-450.31488037109375" layout:z="0"/>
            </layout:boundingBox>
          </layout:reactionGlyph>
          <layout:reactionGlyph layout:id="RGT187" layout:reaction="T187">
            <layout:boundingBox>
              <layout:position layout:x="1545" layout:y="1667" layout:z="0"/>
            </layout:boundingBox>
          </layout:reactionGlyph>
          <layout:reactionGlyph layout:id="RGT61" layout:reaction="T61">
            <layout:boundingBox>
              <layout:position layout:x="-915" layout:y="-56" layout:z="0"/>
            </layout:boundingBox>
          </layout:reactionGlyph>
          <layout:reactionGlyph layout:id="RGT63" layout:reaction="T63">
            <layout:boundingBox>
              <layout:position layout:x="-915" layout:y="304" layout:z="0"/>
            </layout:boundingBox>
          </layout:reactionGlyph>
          <layout:reactionGlyph layout:id="RGT65" layout:reaction="T65">
            <layout:boundingBox>
              <layout:position layout:x="-915" layout:y="500" layout:z="0"/>
            </layout:boundingBox>
          </layout:reactionGlyph>
          <layout:reactionGlyph layout:id="RGT67" layout:reaction="T67">
            <layout:boundingBox>
              <layout:position layout:x="-915" layout:y="773" layout:z="0"/>
            </layout:boundingBox>
          </layout:reactionGlyph>
          <layout:reactionGlyph layout:id="RGT69" layout:reaction="T69">
            <layout:boundingBox>
              <layout:position layout:x="-32" layout:y="933" layout:z="0"/>
            </layout:boundingBox>
          </layout:reactionGlyph>
          <layout:reactionGlyph layout:id="RGT73" layout:reaction="T73">
            <layout:boundingBox>
              <layout:position layout:x="709" layout:y="933" layout:z="0"/>
            </layout:boundingBox>
          </layout:reactionGlyph>
          <layout:reactionGlyph layout:id="RGT79" layout:reaction="T79">
            <layout:boundingBox>
              <layout:position layout:x="-1132.27685546875" layout:y="1059.138427734375" layout:z="0"/>
            </layout:boundingBox>
          </layout:reactionGlyph>
          <layout:reactionGlyph layout:id="RGT85" layout:reaction="T85">
            <layout:boundingBox>
              <layout:position layout:x="1547" layout:y="1377" layout:z="0"/>
            </layout:boundingBox>
          </layout:reactionGlyph>
          <layout:reactionGlyph layout:id="RGT90" layout:reaction="T90">
            <layout:boundingBox>
              <layout:position layout:x="362" layout:y="1667" layout:z="0"/>
            </layout:boundingBox>
          </layout:reactionGlyph>
          <layout:reactionGlyph layout:id="RGT92" layout:reaction="T92">
            <layout:boundingBox>
              <layout:position layout:x="-918" layout:y="1667" layout:z="0"/>
            </layout:boundingBox>
          </layout:reactionGlyph>
          <layout:reactionGlyph layout:id="RGT94" layout:reaction="T94">
            <layout:boundingBox>
              <layout:position layout:x="-1421.797607421875" layout:y="1264.760009765625" layout:z="0"/>
            </layout:boundingBox>
          </layout:reactionGlyph>
          <layout:reactionGlyph layout:id="RGT96" layout:reaction="T96">
            <layout:boundingBox>
              <layout:position layout:x="-1423.8530883789062" layout:y="762" layout:z="0"/>
            </layout:boundingBox>
          </layout:reactionGlyph>
          <layout:reactionGlyph layout:id="RGT98" layout:reaction="T98">
            <layout:boundingBox>
              <layout:position layout:x="1545.72314453125" layout:y="1538" layout:z="0"/>
            </layout:boundingBox>
          </layout:reactionGlyph>
          <layout:reactionGlyph layout:id="RGT100" layout:reaction="T100">
            <layout:boundingBox>
              <layout:position layout:x="-1647.3545532226562" layout:y="126.48175048828125" layout:z="0"/>
            </layout:boundingBox>
          </layout:reactionGlyph>
          <layout:reactionGlyph layout:id="RGT103" layout:reaction="T103">
            <layout:boundingBox>
              <layout:position layout:x="-1815" layout:y="-625" layout:z="0"/>
            </layout:boundingBox>
          </layout:reactionGlyph>
          <layout:reactionGlyph layout:id="RGT107" layout:reaction="T107">
            <layout:boundingBox>
              <layout:position layout:x="-2052" layout:y="-243" layout:z="0"/>
            </layout:boundingBox>
          </layout:reactionGlyph>
          <layout:reactionGlyph layout:id="RGT110" layout:reaction="T110">
            <layout:boundingBox>
              <layout:position layout:x="-1817" layout:y="-1409" layout:z="0"/>
            </layout:boundingBox>
          </layout:reactionGlyph>
          <layout:reactionGlyph layout:id="RGT111" layout:reaction="T111">
            <layout:boundingBox>
              <layout:position layout:x="-679" layout:y="-870" layout:z="0"/>
            </layout:boundingBox>
          </layout:reactionGlyph>
          <layout:reactionGlyph layout:id="RGT113" layout:reaction="T113">
            <layout:boundingBox>
              <layout:position layout:x="-679" layout:y="-740" layout:z="0"/>
            </layout:boundingBox>
          </layout:reactionGlyph>
          <layout:reactionGlyph layout:id="RGT114" layout:reaction="T114">
            <layout:boundingBox>
              <layout:position layout:x="-1300" layout:y="-1409" layout:z="0"/>
            </layout:boundingBox>
          </layout:reactionGlyph>
          <layout:reactionGlyph layout:id="RGT117" layout:reaction="T117">
            <layout:boundingBox>
              <layout:position layout:x="-789" layout:y="-1409" layout:z="0"/>
            </layout:boundingBox>
          </layout:reactionGlyph>
        </layout:listOfReactionGlyphs>
      </layout:layout>
    </layout:listOfLayouts>
    <listOfCompartments>
      <compartment constant="true" id="default_compartment" size="1" spatialDimensions="3"/>
    </listOfCompartments>
    <listOfSpecies>
      <species boundaryCondition="false" compartment="default_compartment" constant="false" hasOnlySubstanceUnits="true" id="P3" initialAmount="0" name="T_BL"/>
      <species boundaryCondition="false" compartment="default_compartment" constant="false" hasOnlySubstanceUnits="true" id="P4" initialAmount="0" name="B_BL"/>
      <species boundaryCondition="false" compartment="default_compartment" constant="false" hasOnlySubstanceUnits="true" id="P7" initialAmount="0" name="B_TZ"/>
      <species boundaryCondition="false" compartment="default_compartment" constant="false" hasOnlySubstanceUnits="true" id="P8" initialAmount="0" name="T_TZ"/>
      <species boundaryCondition="false" compartment="default_compartment" constant="false" hasOnlySubstanceUnits="true" id="P137" initialAmount="0" name="B3_ME"/>
      <species boundaryCondition="false" compartment="default_compartment" constant="false" hasOnlySubstanceUnits="true" id="P10" initialAmount="0" name="B_GC"/>
      <species boundaryCondition="false" compartment="default_compartment" constant="false" hasOnlySubstanceUnits="true" id="P142" initialAmount="0" name="S_B3_ME"/>
      <species boundaryCondition="false" compartment="default_compartment" constant="false" hasOnlySubstanceUnits="true" id="P17" initialAmount="0" name="M_GC"/>
      <species boundaryCondition="false" compartment="default_compartment" constant="false" hasOnlySubstanceUnits="true" id="P21" initialAmount="0" name="DC_GC"/>
      <species boundaryCondition="false" compartment="default_compartment" constant="false" hasOnlySubstanceUnits="true" id="P22" initialAmount="0" name="B-DC_GC"/>
      <species boundaryCondition="false" compartment="default_compartment" constant="false" hasOnlySubstanceUnits="true" id="P152" initialAmount="0" name="AG_LZ"/>
      <species boundaryCondition="false" compartment="default_compartment" constant="false" hasOnlySubstanceUnits="true" id="P154" initialAmount="0" name="M_LZ"/>
      <species boundaryCondition="false" compartment="default_compartment" constant="false" hasOnlySubstanceUnits="true" id="P29" initialAmount="0" name="M_TZ"/>
      <species boundaryCondition="false" compartment="default_compartment" constant="false" hasOnlySubstanceUnits="true" id="P157" initialAmount="0" name="M-B1-AG_LZ"/>
      <species boundaryCondition="false" compartment="default_compartment" constant="false" hasOnlySubstanceUnits="true" id="P158" initialAmount="0" name="B1_LZ"/>
      <species boundaryCondition="false" compartment="default_compartment" constant="false" hasOnlySubstanceUnits="true" id="P164" initialAmount="0" name="S_B1_DZ"/>
      <species boundaryCondition="false" compartment="default_compartment" constant="false" hasOnlySubstanceUnits="true" id="P38" initialAmount="0" name="B-M_GC"/>
      <species boundaryCondition="false" compartment="default_compartment" constant="false" hasOnlySubstanceUnits="true" id="P41" initialAmount="0" name="APC_TZ"/>
      <species boundaryCondition="false" compartment="default_compartment" constant="false" hasOnlySubstanceUnits="true" id="P171" initialAmount="0" name="M_DZ"/>
      <species boundaryCondition="false" compartment="default_compartment" constant="false" hasOnlySubstanceUnits="true" id="P174" initialAmount="0" name="M-B1_DZ"/>
      <species boundaryCondition="false" compartment="default_compartment" constant="false" hasOnlySubstanceUnits="true" id="P47" initialAmount="0" name="M_SCS"/>
      <species boundaryCondition="false" compartment="default_compartment" constant="false" hasOnlySubstanceUnits="true" id="P175" initialAmount="0" name="B1_dead_DZ"/>
      <species boundaryCondition="false" compartment="default_compartment" constant="false" hasOnlySubstanceUnits="true" id="P177" initialAmount="0" name="M-B2_TIS"/>
      <species boundaryCondition="false" compartment="default_compartment" constant="false" hasOnlySubstanceUnits="true" id="P179" initialAmount="0" name="B2_dead_TIS"/>
      <species boundaryCondition="false" compartment="default_compartment" constant="false" hasOnlySubstanceUnits="true" id="P53" initialAmount="0" name="AG_TIS"/>
      <species boundaryCondition="false" compartment="default_compartment" constant="false" hasOnlySubstanceUnits="true" id="P56" initialAmount="0" name="AG_SCS"/>
      <species boundaryCondition="false" compartment="default_compartment" constant="false" hasOnlySubstanceUnits="true" id="P184" initialAmount="0" name="B1_GC"/>
      <species boundaryCondition="false" compartment="default_compartment" constant="false" hasOnlySubstanceUnits="true" id="P58" initialAmount="0" name="AG-M_SCS"/>
      <species boundaryCondition="false" compartment="default_compartment" constant="false" hasOnlySubstanceUnits="true" id="P60" initialAmount="0" name="AG-M_TZ"/>
      <species boundaryCondition="false" compartment="default_compartment" constant="false" hasOnlySubstanceUnits="true" id="P62" initialAmount="0" name="AG-APC_TZ"/>
      <species boundaryCondition="false" compartment="default_compartment" constant="false" hasOnlySubstanceUnits="true" id="P64" initialAmount="0" name="AG-T_TZ"/>
      <species boundaryCondition="false" compartment="default_compartment" constant="false" hasOnlySubstanceUnits="true" id="P66" initialAmount="0" name="AG-T-B_TZ"/>
      <species boundaryCondition="false" compartment="default_compartment" constant="false" hasOnlySubstanceUnits="true" id="P68" initialAmount="0" name="AG-T-B_LZ"/>
      <species boundaryCondition="false" compartment="default_compartment" constant="false" hasOnlySubstanceUnits="true" id="P72" initialAmount="0" name="DC-AG_LZ"/>
      <species boundaryCondition="false" compartment="default_compartment" constant="false" hasOnlySubstanceUnits="true" id="P74" initialAmount="0" name="B1-AG_LZ"/>
      <species boundaryCondition="false" compartment="default_compartment" constant="false" hasOnlySubstanceUnits="true" id="P78" initialAmount="0" name="T_GC"/>
      <species boundaryCondition="false" compartment="default_compartment" constant="false" hasOnlySubstanceUnits="true" id="P86" initialAmount="0" name="B1_DZ"/>
      <species boundaryCondition="false" compartment="default_compartment" constant="false" hasOnlySubstanceUnits="true" id="P91" initialAmount="0" name="B2_GC"/>
      <species boundaryCondition="false" compartment="default_compartment" constant="false" hasOnlySubstanceUnits="true" id="P93" initialAmount="0" name="B2_TZ"/>
      <species boundaryCondition="false" compartment="default_compartment" constant="false" hasOnlySubstanceUnits="true" id="P95" initialAmount="0" name="B2_ME"/>
      <species boundaryCondition="false" compartment="default_compartment" constant="false" hasOnlySubstanceUnits="true" id="P97" initialAmount="0" name="B2_BL"/>
      <species boundaryCondition="false" compartment="default_compartment" constant="false" hasOnlySubstanceUnits="true" id="P101" initialAmount="0" name="B2_TIS"/>
      <species boundaryCondition="false" compartment="default_compartment" constant="false" hasOnlySubstanceUnits="true" id="P104" initialAmount="0" name="AB_TIS"/>
      <species boundaryCondition="false" compartment="default_compartment" constant="false" hasOnlySubstanceUnits="true" id="P106" initialAmount="0" name="B2_used_TIS"/>
      <species boundaryCondition="false" compartment="default_compartment" constant="false" hasOnlySubstanceUnits="true" id="P109" initialAmount="0" name="AG-AB_TIS"/>
      <species boundaryCondition="false" compartment="default_compartment" constant="false" hasOnlySubstanceUnits="true" id="P112" initialAmount="0" name="M_TIS"/>
      <species boundaryCondition="false" compartment="default_compartment" constant="false" hasOnlySubstanceUnits="true" id="P115" initialAmount="0" name="M-AG-AB_TIS"/>
      <species boundaryCondition="false" compartment="default_compartment" constant="false" hasOnlySubstanceUnits="true" id="P118" initialAmount="0" name="AG_dead_TIS"/>
      <species boundaryCondition="false" compartment="default_compartment" constant="false" hasOnlySubstanceUnits="true" id="P125" initialAmount="0" name="AB_used_TIS"/>
    </listOfSpecies>
    <listOfReactions>
      <reaction compartment="default_compartment" fast="false" id="T129" name="OUT_AG_TIS" reversible="false">
        <listOfReactants>
          <speciesReference constant="true" species="P118" stoichiometry="1"/>
        </listOfReactants>
      </reaction>
      <reaction compartment="default_compartment" fast="false" id="T130" name="OUT_AB_TIS" reversible="false">
        <listOfReactants>
          <speciesReference constant="true" species="P125" stoichiometry="1"/>
        </listOfReactants>
      </reaction>
      <reaction compartment="default_compartment" fast="false" id="T5" name="TRA_B_BL_to_TZ" reversible="false">
        <listOfReactants>
          <speciesReference constant="true" species="P4" stoichiometry="1"/>
        </listOfReactants>
        <listOfProducts>
          <speciesReference constant="true" species="P7" stoichiometry="1"/>
        </listOfProducts>
      </reaction>
      <reaction compartment="default_compartment" fast="false" id="T6" name="TRA_T_BL_to_TZ" reversible="false">
        <listOfReactants>
          <speciesReference constant="true" species="P3" stoichiometry="1"/>
        </listOfReactants>
        <listOfProducts>
          <speciesReference constant="true" species="P8" stoichiometry="1"/>
        </listOfProducts>
      </reaction>
      <reaction compartment="default_compartment" fast="false" id="T134" name="ENC_B2_with_M_TIS" reversible="false">
        <listOfReactants>
          <speciesReference constant="true" species="P101" stoichiometry="1"/>
          <speciesReference constant="true" species="P112" stoichiometry="1"/>
        </listOfReactants>
        <listOfProducts>
          <speciesReference constant="true" species="P177" stoichiometry="1"/>
        </listOfProducts>
      </reaction>
      <reaction compartment="default_compartment" fast="false" id="T135" name="DIF_B3_ME" reversible="false">
        <listOfReactants>
          <speciesReference constant="true" species="P95" stoichiometry="1"/>
        </listOfReactants>
        <listOfProducts>
          <speciesReference constant="true" species="P137" stoichiometry="1"/>
        </listOfProducts>
      </reaction>
      <reaction compartment="default_compartment" fast="false" id="T9" name="TRA_B_TZ_to_GC" reversible="false">
        <listOfReactants>
          <speciesReference constant="true" species="P7" stoichiometry="1"/>
        </listOfReactants>
        <listOfProducts>
          <speciesReference constant="true" species="P10" stoichiometry="1"/>
        </listOfProducts>
      </reaction>
      <reaction compartment="default_compartment" fast="false" id="T11" name="TRA_T_TZ_to_BL" reversible="false">
        <listOfReactants>
          <speciesReference constant="true" species="P8" stoichiometry="1"/>
        </listOfReactants>
        <listOfProducts>
          <speciesReference constant="true" species="P3" stoichiometry="1"/>
        </listOfProducts>
      </reaction>
      <reaction compartment="default_compartment" fast="false" id="T139" name="M_B3_ME" reversible="false">
        <listOfReactants>
          <speciesReference constant="true" species="P142" stoichiometry="1"/>
        </listOfReactants>
        <listOfProducts>
          <speciesReference constant="true" species="P137" stoichiometry="2"/>
        </listOfProducts>
      </reaction>
      <reaction compartment="default_compartment" fast="false" id="T12" name="TRA_B_GC_to_TZ" reversible="false">
        <listOfReactants>
          <speciesReference constant="true" species="P10" stoichiometry="1"/>
        </listOfReactants>
        <listOfProducts>
          <speciesReference constant="true" species="P7" stoichiometry="1"/>
        </listOfProducts>
      </reaction>
      <reaction compartment="default_compartment" fast="false" id="T140" name="G1_B3_ME" reversible="false">
        <listOfReactants>
          <speciesReference constant="true" species="P137" stoichiometry="1"/>
        </listOfReactants>
        <listOfProducts>
          <speciesReference constant="true" species="P142" stoichiometry="1"/>
        </listOfProducts>
      </reaction>
      <reaction compartment="default_compartment" fast="false" id="T13" name="TRA_B_TZ_to_BL" reversible="false">
        <listOfReactants>
          <speciesReference constant="true" species="P7" stoichiometry="1"/>
        </listOfReactants>
        <listOfProducts>
          <speciesReference constant="true" species="P4" stoichiometry="1"/>
        </listOfProducts>
      </reaction>
      <reaction compartment="default_compartment" fast="false" id="T141" name="TRA_B3_ME_to_BL" reversible="false">
        <listOfReactants>
          <speciesReference constant="true" species="P137" stoichiometry="1"/>
        </listOfReactants>
        <listOfProducts>
          <speciesReference constant="true" species="P97" stoichiometry="1"/>
        </listOfProducts>
      </reaction>
      <reaction compartment="default_compartment" fast="false" id="T147" name="TRA_AG_SCS_to_TIS" reversible="false">
        <listOfReactants>
          <speciesReference constant="true" species="P56" stoichiometry="1"/>
        </listOfReactants>
        <listOfProducts>
          <speciesReference constant="true" species="P53" stoichiometry="1"/>
        </listOfProducts>
      </reaction>
      <reaction compartment="default_compartment" fast="false" id="T148" name="IN_B_BL" reversible="false">
        <listOfProducts>
          <speciesReference constant="true" species="P4" stoichiometry="1"/>
        </listOfProducts>
      </reaction>
      <reaction compartment="default_compartment" fast="false" id="T23" name="SEP_B-DC_GC" reversible="false">
        <listOfReactants>
          <speciesReference constant="true" species="P22" stoichiometry="1"/>
        </listOfReactants>
        <listOfProducts>
          <speciesReference constant="true" species="P21" stoichiometry="1"/>
          <speciesReference constant="true" species="P10" stoichiometry="1"/>
        </listOfProducts>
      </reaction>
      <reaction compartment="default_compartment" fast="false" id="T24" name="ENC_B_with_DC_GC" reversible="false">
        <listOfReactants>
          <speciesReference constant="true" species="P10" stoichiometry="1"/>
          <speciesReference constant="true" species="P21" stoichiometry="1"/>
        </listOfReactants>
        <listOfProducts>
          <speciesReference constant="true" species="P22" stoichiometry="1"/>
        </listOfProducts>
      </reaction>
      <reaction compartment="default_compartment" fast="false" id="T153" name="TRA_M_GC_to_LZ" reversible="false">
        <listOfReactants>
          <speciesReference constant="true" species="P17" stoichiometry="1"/>
        </listOfReactants>
        <listOfProducts>
          <speciesReference constant="true" species="P154" stoichiometry="1"/>
        </listOfProducts>
      </reaction>
      <reaction compartment="default_compartment" fast="false" id="T155" name="ENC_B1-AG_with_M_LZ" reversible="false">
        <listOfReactants>
          <speciesReference constant="true" species="P154" stoichiometry="1"/>
          <speciesReference constant="true" species="P74" stoichiometry="1"/>
        </listOfReactants>
        <listOfProducts>
          <speciesReference constant="true" species="P157" stoichiometry="1"/>
        </listOfProducts>
      </reaction>
      <reaction compartment="default_compartment" fast="false" id="T156" name="SEP_M-B1-AG_LZ" reversible="false">
        <listOfReactants>
          <speciesReference constant="true" species="P157" stoichiometry="1"/>
        </listOfReactants>
        <listOfProducts>
          <speciesReference constant="true" species="P152" stoichiometry="1"/>
          <speciesReference constant="true" species="P154" stoichiometry="1"/>
          <speciesReference constant="true" species="P158" stoichiometry="1"/>
        </listOfProducts>
      </reaction>
      <reaction compartment="default_compartment" fast="false" id="T159" name="TRA_M_LZ_to_GC" reversible="false">
        <listOfReactants>
          <speciesReference constant="true" species="P154" stoichiometry="1"/>
        </listOfReactants>
        <listOfProducts>
          <speciesReference constant="true" species="P17" stoichiometry="1"/>
        </listOfProducts>
      </reaction>
      <reaction compartment="default_compartment" fast="false" id="T160" name="OUT_AG_LZ" reversible="false">
        <listOfReactants>
          <speciesReference constant="true" species="P152" stoichiometry="1"/>
        </listOfReactants>
      </reaction>
      <reaction compartment="default_compartment" fast="false" id="T162" name="M_B1_DZ" reversible="false">
        <listOfReactants>
          <speciesReference constant="true" species="P164" stoichiometry="1"/>
        </listOfReactants>
        <listOfProducts>
          <speciesReference constant="true" species="P86" stoichiometry="2"/>
        </listOfProducts>
      </reaction>
      <reaction compartment="default_compartment" fast="false" id="T35" name="ENC_B_with_M_GC" reversible="false">
        <listOfReactants>
          <speciesReference constant="true" species="P10" stoichiometry="1"/>
          <speciesReference constant="true" species="P17" stoichiometry="1"/>
        </listOfReactants>
        <listOfProducts>
          <speciesReference constant="true" species="P38" stoichiometry="1"/>
        </listOfProducts>
      </reaction>
      <reaction compartment="default_compartment" fast="false" id="T163" name="G1_B1_DZ" reversible="false">
        <listOfReactants>
          <speciesReference constant="true" species="P86" stoichiometry="1"/>
        </listOfReactants>
        <listOfProducts>
          <speciesReference constant="true" species="P164" stoichiometry="1"/>
        </listOfProducts>
      </reaction>
      <reaction compartment="default_compartment" fast="false" id="T36" name="SEP_B-M_GC" reversible="false">
        <listOfReactants>
          <speciesReference constant="true" species="P38" stoichiometry="1"/>
        </listOfReactants>
        <listOfProducts>
          <speciesReference constant="true" species="P17" stoichiometry="1"/>
          <speciesReference constant="true" species="P10" stoichiometry="1"/>
        </listOfProducts>
      </reaction>
      <reaction compartment="default_compartment" fast="false" id="T166" name="IN_AG_TIS" reversible="false">
        <listOfProducts>
          <speciesReference constant="true" species="P53" stoichiometry="1"/>
        </listOfProducts>
      </reaction>
      <reaction compartment="default_compartment" fast="false" id="T168" name="OUT_B_BL" reversible="false">
        <listOfReactants>
          <speciesReference constant="true" species="P4" stoichiometry="1"/>
        </listOfReactants>
      </reaction>
      <reaction compartment="default_compartment" fast="false" id="T169" name="TRA_M_GC_to_DZ" reversible="false">
        <listOfReactants>
          <speciesReference constant="true" species="P17" stoichiometry="1"/>
        </listOfReactants>
        <listOfProducts>
          <speciesReference constant="true" species="P171" stoichiometry="1"/>
        </listOfProducts>
      </reaction>
      <reaction compartment="default_compartment" fast="false" id="T170" name="TRA_M_DZ_to_GC" reversible="false">
        <listOfReactants>
          <speciesReference constant="true" species="P171" stoichiometry="1"/>
        </listOfReactants>
        <listOfProducts>
          <speciesReference constant="true" species="P17" stoichiometry="1"/>
        </listOfProducts>
      </reaction>
      <reaction compartment="default_compartment" fast="false" id="T172" name="ENC_M_with_B1_DZ" reversible="false">
        <listOfReactants>
          <speciesReference constant="true" species="P164" stoichiometry="2"/>
          <speciesReference constant="true" species="P171" stoichiometry="1"/>
        </listOfReactants>
        <listOfProducts>
          <speciesReference constant="true" species="P174" stoichiometry="1"/>
        </listOfProducts>
      </reaction>
      <reaction compartment="default_compartment" fast="false" id="T173" name="SEP_M-B1_DZ" reversible="false">
        <listOfReactants>
          <speciesReference constant="true" species="P174" stoichiometry="1"/>
        </listOfReactants>
        <listOfProducts>
          <speciesReference constant="true" species="P171" stoichiometry="1"/>
          <speciesReference constant="true" species="P175" stoichiometry="1"/>
        </listOfProducts>
      </reaction>
      <reaction compartment="default_compartment" fast="false" id="T48" name="TRA_M_SCS_to_TZ" reversible="false">
        <listOfReactants>
          <speciesReference constant="true" species="P47" stoichiometry="1"/>
        </listOfReactants>
        <listOfProducts>
          <speciesReference constant="true" species="P29" stoichiometry="1"/>
        </listOfProducts>
      </reaction>
      <reaction compartment="default_compartment" fast="false" id="T176" name="OUT_B1_dead_DZ" reversible="false">
        <listOfReactants>
          <speciesReference constant="true" species="P175" stoichiometry="1"/>
        </listOfReactants>
      </reaction>
      <reaction compartment="default_compartment" fast="false" id="T49" name="TRA_M_TZ_to_SCS" reversible="false">
        <listOfReactants>
          <speciesReference constant="true" species="P29" stoichiometry="1"/>
        </listOfReactants>
        <listOfProducts>
          <speciesReference constant="true" species="P47" stoichiometry="1"/>
        </listOfProducts>
      </reaction>
      <reaction compartment="default_compartment" fast="false" id="T50" name="TRA_M_SCS_to_GC" reversible="false">
        <listOfReactants>
          <speciesReference constant="true" species="P47" stoichiometry="1"/>
        </listOfReactants>
        <listOfProducts>
          <speciesReference constant="true" species="P17" stoichiometry="1"/>
        </listOfProducts>
      </reaction>
      <reaction compartment="default_compartment" fast="false" id="T178" name="SEP_M-B2_TIS" reversible="false">
        <listOfReactants>
          <speciesReference constant="true" species="P177" stoichiometry="1"/>
        </listOfReactants>
        <listOfProducts>
          <speciesReference constant="true" species="P112" stoichiometry="1"/>
          <speciesReference constant="true" species="P179" stoichiometry="1"/>
        </listOfProducts>
      </reaction>
      <reaction compartment="default_compartment" fast="false" id="T51" name="TRA_M_GC_to_SCS" reversible="false">
        <listOfReactants>
          <speciesReference constant="true" species="P17" stoichiometry="1"/>
        </listOfReactants>
        <listOfProducts>
          <speciesReference constant="true" species="P47" stoichiometry="1"/>
        </listOfProducts>
      </reaction>
      <reaction compartment="default_compartment" fast="false" id="T180" name="OUT_B2_TIS" reversible="false">
        <listOfReactants>
          <speciesReference constant="true" species="P179" stoichiometry="1"/>
        </listOfReactants>
      </reaction>
      <reaction compartment="default_compartment" fast="false" id="T55" name="TRA_AG_TIS_to_SCS" reversible="false">
        <listOfReactants>
          <speciesReference constant="true" species="P53" stoichiometry="1"/>
        </listOfReactants>
        <listOfProducts>
          <speciesReference constant="true" species="P56" stoichiometry="1"/>
        </listOfProducts>
      </reaction>
      <reaction compartment="default_compartment" fast="false" id="T57" name="ENC_AG_with_M_SCS" reversible="false">
        <listOfReactants>
          <speciesReference constant="true" species="P47" stoichiometry="1"/>
          <speciesReference constant="true" species="P56" stoichiometry="1"/>
        </listOfReactants>
        <listOfProducts>
          <speciesReference constant="true" species="P58" stoichiometry="1"/>
        </listOfProducts>
      </reaction>
      <reaction compartment="default_compartment" fast="false" id="T186" name="TRA_B1_LZ_to_GC" reversible="false">
        <listOfReactants>
          <speciesReference constant="true" species="P158" stoichiometry="1"/>
        </listOfReactants>
        <listOfProducts>
          <speciesReference constant="true" species="P184" stoichiometry="1"/>
        </listOfProducts>
      </reaction>
      <reaction compartment="default_compartment" fast="false" id="T59" name="TRA_AG-M_SCS_to_TZ" reversible="false">
        <listOfReactants>
          <speciesReference constant="true" species="P58" stoichiometry="1"/>
        </listOfReactants>
        <listOfProducts>
          <speciesReference constant="true" species="P60" stoichiometry="1"/>
        </listOfProducts>
      </reaction>
      <reaction compartment="default_compartment" fast="false" id="T187" name="TRA_B1_DZ_to_GC" reversible="false">
        <listOfReactants>
          <speciesReference constant="true" species="P86" stoichiometry="1"/>
        </listOfReactants>
        <listOfProducts>
          <speciesReference constant="true" species="P184" stoichiometry="1"/>
        </listOfProducts>
      </reaction>
      <reaction compartment="default_compartment" fast="false" id="T61" name="ENC_AG-M_with_APC_TZ" reversible="false">
        <listOfReactants>
          <speciesReference constant="true" species="P41" stoichiometry="1"/>
          <speciesReference constant="true" species="P60" stoichiometry="1"/>
        </listOfReactants>
        <listOfProducts>
          <speciesReference constant="true" species="P29" stoichiometry="1"/>
          <speciesReference constant="true" species="P62" stoichiometry="1"/>
        </listOfProducts>
      </reaction>
      <reaction compartment="default_compartment" fast="false" id="T63" name="ENC_AG-APC_with_T_TZ" reversible="false">
        <listOfReactants>
          <speciesReference constant="true" species="P8" stoichiometry="1"/>
          <speciesReference constant="true" species="P62" stoichiometry="1"/>
        </listOfReactants>
        <listOfProducts>
          <speciesReference constant="true" species="P64" stoichiometry="1"/>
          <speciesReference constant="true" species="P41" stoichiometry="1"/>
        </listOfProducts>
      </reaction>
      <reaction compartment="default_compartment" fast="false" id="T65" name="ENC_AG-T_with_B_TZ" reversible="false">
        <listOfReactants>
          <speciesReference constant="true" species="P7" stoichiometry="1"/>
          <speciesReference constant="true" species="P64" stoichiometry="1"/>
        </listOfReactants>
        <listOfProducts>
          <speciesReference constant="true" species="P66" stoichiometry="1"/>
        </listOfProducts>
      </reaction>
      <reaction compartment="default_compartment" fast="false" id="T67" name="TRA_AG-T-B_TZ_to_LZ" reversible="false">
        <listOfReactants>
          <speciesReference constant="true" species="P66" stoichiometry="1"/>
        </listOfReactants>
        <listOfProducts>
          <speciesReference constant="true" species="P68" stoichiometry="1"/>
        </listOfProducts>
      </reaction>
      <reaction compartment="default_compartment" fast="false" id="T69" name="ENC_AG-T-B_with_DC_LZ" reversible="false">
        <listOfReactants>
          <speciesReference constant="true" species="P21" stoichiometry="1"/>
          <speciesReference constant="true" species="P68" stoichiometry="1"/>
        </listOfReactants>
        <listOfProducts>
          <speciesReference constant="true" species="P72" stoichiometry="1"/>
          <speciesReference constant="true" species="P10" stoichiometry="1"/>
          <speciesReference constant="true" species="P78" stoichiometry="1"/>
        </listOfProducts>
      </reaction>
      <reaction compartment="default_compartment" fast="false" id="T73" name="ENC_DC-AG_with_B_LZ" reversible="false">
        <listOfReactants>
          <speciesReference constant="true" species="P10" stoichiometry="1"/>
          <speciesReference constant="true" species="P72" stoichiometry="1"/>
        </listOfReactants>
        <listOfProducts>
          <speciesReference constant="true" species="P74" stoichiometry="1"/>
          <speciesReference constant="true" species="P21" stoichiometry="1"/>
        </listOfProducts>
      </reaction>
      <reaction compartment="default_compartment" fast="false" id="T79" name="TRA_T_GC_to_TZ" reversible="false">
        <listOfReactants>
          <speciesReference constant="true" species="P78" stoichiometry="1"/>
        </listOfReactants>
        <listOfProducts>
          <speciesReference constant="true" species="P8" stoichiometry="1"/>
        </listOfProducts>
      </reaction>
      <reaction compartment="default_compartment" fast="false" id="T85" name="TRA_B1_LZ_to_DZ" reversible="false">
        <listOfReactants>
          <speciesReference constant="true" species="P158" stoichiometry="1"/>
        </listOfReactants>
        <listOfProducts>
          <speciesReference constant="true" species="P86" stoichiometry="1"/>
        </listOfProducts>
      </reaction>
      <reaction compartment="default_compartment" fast="false" id="T90" name="DIF_B2_GC" reversible="false">
        <listOfReactants>
          <speciesReference constant="true" species="P184" stoichiometry="1"/>
        </listOfReactants>
        <listOfProducts>
          <speciesReference constant="true" species="P91" stoichiometry="1"/>
        </listOfProducts>
      </reaction>
      <reaction compartment="default_compartment" fast="false" id="T92" name="TRA_B2_GC_to_TZ" reversible="false">
        <listOfReactants>
          <speciesReference constant="true" species="P91" stoichiometry="1"/>
        </listOfReactants>
        <listOfProducts>
          <speciesReference constant="true" species="P93" stoichiometry="1"/>
        </listOfProducts>
      </reaction>
      <reaction compartment="default_compartment" fast="false" id="T94" name="TRA_B2_TZ_to_ME" reversible="false">
        <listOfReactants>
          <speciesReference constant="true" species="P93" stoichiometry="1"/>
        </listOfReactants>
        <listOfProducts>
          <speciesReference constant="true" species="P95" stoichiometry="1"/>
        </listOfProducts>
      </reaction>
      <reaction compartment="default_compartment" fast="false" id="T96" name="TRA_B2_ME_to_BL" reversible="false">
        <listOfReactants>
          <speciesReference constant="true" species="P95" stoichiometry="1"/>
        </listOfReactants>
        <listOfProducts>
          <speciesReference constant="true" species="P97" stoichiometry="1"/>
        </listOfProducts>
      </reaction>
      <reaction compartment="default_compartment" fast="false" id="T98" name="TRA_B1_DZ_to_LZ" reversible="false">
        <listOfReactants>
          <speciesReference constant="true" species="P86" stoichiometry="1"/>
        </listOfReactants>
        <listOfProducts>
          <speciesReference constant="true" species="P158" stoichiometry="1"/>
        </listOfProducts>
      </reaction>
      <reaction compartment="default_compartment" fast="false" id="T100" name="TRA_B2_BL_to_TIS" reversible="false">
        <listOfReactants>
          <speciesReference constant="true" species="P97" stoichiometry="1"/>
        </listOfReactants>
        <listOfProducts>
          <speciesReference constant="true" species="P101" stoichiometry="1"/>
        </listOfProducts>
      </reaction>
      <reaction compartment="default_compartment" fast="false" id="T103" name="REL_AB_TIS" reversible="false">
        <listOfReactants>
          <speciesReference constant="true" species="P101" stoichiometry="1"/>
        </listOfReactants>
        <listOfProducts>
          <speciesReference constant="true" species="P104" stoichiometry="1"/>
          <speciesReference constant="true" species="P106" stoichiometry="1"/>
        </listOfProducts>
      </reaction>
      <reaction compartment="default_compartment" fast="false" id="T107" name="REG_B2_TIS" reversible="false">
        <listOfReactants>
          <speciesReference constant="true" species="P106" stoichiometry="1"/>
        </listOfReactants>
        <listOfProducts>
          <speciesReference constant="true" species="P101" stoichiometry="1"/>
        </listOfProducts>
      </reaction>
      <reaction compartment="default_compartment" fast="false" id="T110" name="ENC_AB_with_AG_TIS" reversible="false">
        <listOfReactants>
          <speciesReference constant="true" species="P53" stoichiometry="1"/>
          <speciesReference constant="true" species="P104" stoichiometry="1"/>
        </listOfReactants>
        <listOfProducts>
          <speciesReference constant="true" species="P109" stoichiometry="1"/>
        </listOfProducts>
      </reaction>
      <reaction compartment="default_compartment" fast="false" id="T111" name="TRA_M_TIS_to_SCS" reversible="false">
        <listOfReactants>
          <speciesReference constant="true" species="P112" stoichiometry="1"/>
        </listOfReactants>
        <listOfProducts>
          <speciesReference constant="true" species="P47" stoichiometry="1"/>
        </listOfProducts>
      </reaction>
      <reaction compartment="default_compartment" fast="false" id="T113" name="TRA_M_SCS_to_TIS" reversible="false">
        <listOfReactants>
          <speciesReference constant="true" species="P47" stoichiometry="1"/>
        </listOfReactants>
        <listOfProducts>
          <speciesReference constant="true" species="P112" stoichiometry="1"/>
        </listOfProducts>
      </reaction>
      <reaction compartment="default_compartment" fast="false" id="T114" name="ENC_AG-AB_with_M_TIS" reversible="false">
        <listOfReactants>
          <speciesReference constant="true" species="P109" stoichiometry="1"/>
          <speciesReference constant="true" species="P112" stoichiometry="1"/>
        </listOfReactants>
        <listOfProducts>
          <speciesReference constant="true" species="P115" stoichiometry="1"/>
        </listOfProducts>
      </reaction>
      <reaction compartment="default_compartment" fast="false" id="T117" name="SEP_M-AG-AB_TIS" reversible="false">
        <listOfReactants>
          <speciesReference constant="true" species="P115" stoichiometry="1"/>
        </listOfReactants>
        <listOfProducts>
          <speciesReference constant="true" species="P112" stoichiometry="1"/>
          <speciesReference constant="true" species="P118" stoichiometry="1"/>
          <speciesReference constant="true" species="P125" stoichiometry="1"/>
        </listOfProducts>
      </reaction>
    </listOfReactions>
  </model>
</sbml>
